# Supplementary material for: Supramolecular Frameworks Based on Rhenium Clusters Using the Synthons Approach
Source: Molecules. 2021 May 1;26(9):2662. doi: 10.3390/molecules26092662 (PMC8125787; doi:10.3390/molecules26092662)
Supplement: Supplementary file 1 [file molecules-26-02662-s001.zip]

Archive with 6 entries (6 files):
- FigS1.jpg
- FigS2.jpg
- FigS3.jpg
- FigS4.jpg
- FigS5.jpg
- FigS6.jpg
